# Supplementary material for: Comparing Different Statistical Models and Multiple Testing Corrections for Association Mapping in Soybean and Maize
Source: Front Plant Sci. 2020 Feb 25;10:1794. doi: 10.3389/fpls.2019.01794 (PMC7052329; doi:10.3389/fpls.2019.01794)
Supplement: Supplementary file 1 [file DataSheet_1.xlsx]

## Sheet: Supplementary data file 1
Supplementary data file 1. Simulated traits for soybean were varied in different combinations of heritability (H)
and the number of QTLs (Q) using the real genotypic markers and included H=20% and Q=20 (H20_Q20), H=60%
and Q=20 (H60_Q20), H=80% and Q=20 (H80_Q20), H=20% and Q=40 (H20_Q40), H=60% and Q=40 (H60_Q40), and H=80% and Q=40 (H80_Q40).
Accession	H20_Q20	H20_Q40	H60_Q20	H60_Q20	H80_Q20	H80_Q40
PI424485	33.1107	59.0932	25.0843	57.8928	29.0887	63.6854
PI507368	18.592	29.2601	21.7958	50.834	22.2766	43.7772
PI398772	30.8775	43.1426	33.3193	52.6476	29.7302	55.7709
PI398223	31.8049	73.2193	27.3581	46.9757	25.2328	52.219
PI398406	27.2739	40.1895	19.9982	39.0048	17.56	45.0719
PI416983	13.3404	54.2694	16.3414	58.6903	18.8954	36.9211
PI417070	44.2657	67.692	26.8452	55.1474	29.7401	62.6431
PI424247B	16.235	34.422	29.5693	51.8642	24.0654	47.8466
PI507367	21.3181	34.1797	26.1069	59.3536	27.5614	52.009
PI509079	24.5342	49.2869	29.5885	48.7397	24.5731	54.4021
PI594280B	13.9044	43.1635	21.2646	38.762	23.6379	34.0081
PI594020	29.6414	72.1706	29.0048	76.175	28.5997	65.547
PI602501	22.1383	47.0557	19.9545	55.9283	23.3793	50.0595
PI603418D	14.3995	33.0086	25.3831	45.003	24.1882	44.9938
PI404177	29.6936	48.9418	15.1643	45.934	17.2106	36.5344
PI567767B	20.2114	60.1683	24.1136	52.9871	22.2649	53.0157
PI603454	33.665	10.6169	27.0027	45.7588	20.3916	45.9947
PI603915D	24.5041	52.3273	23.2652	51.3783	22.1533	48.2824
PI424405B	18.8403	44.3122	18.7324	57.9122	18.3535	53.0407
PI597480A	23.5471	21.1674	23.1227	48.8138	20.7333	38.4256
PI592946	16.0342	41.4324	15.5196	48.3661	15.4812	42.2064
PI424152	28.5806	52.6142	30.4349	48.6968	27.8663	48.6789
PI592940	18.4679	22.0109	24.4527	50.6235	22.9851	41.6747
PI603462	14.3079	54.3202	25.6108	40.6786	24.8409	46.0726
PI398804	31.5825	55.9682	30.0629	58.3765	31.2518	60.672
PI424349B	24.2717	62.2957	31.2295	52.1916	26.8253	53.7433
PI423799A	27.0294	55.2078	29.7098	55.7323	25.6952	48.8308
PI398272	39.3449	59.0903	23.8643	44.1993	30.9399	56.5007
PI424357A	31.8984	72.2559	25.3092	54.9118	26.9189	61.3232
PI424488B	36.7433	42.7503	23.1645	45.2392	20.1455	50.8778
PI424232A	18.2938	69.093	29.9003	59.3599	27.7078	55.3379
PI567201D	18.1405	56.8172	15.3612	41.8886	17.014	35.2727
PI398225	26.9916	56.4978	29.8806	56.8871	27.3067	52.1636
PI424489A	32.4694	73.3601	30.4197	63.8756	31.7262	54.8612
PI424490	14.5008	34.9314	23.7989	50.3844	25.0853	51.9318
PI424154A	21.2471	67.96	18.2476	61.3626	24.4415	55.0084
PI423802	24.7927	72.3647	26.8927	56.0467	31.6614	59.1198
PI432359	22.9055	47.5775	13.4746	43.8274	18.3904	52.6305
PI398200	20.4783	45.6005	25.4075	45.9351	21.2955	41.4498
PI398226	29.1243	47.7137	26.7132	47.0005	23.2631	46.0289
PI424370A	30.5026	71.7021	32.1334	64.522	23.6966	54.6657
PI424483	25.2362	45.6651	31.5356	64.0526	26.2505	57.8956
PI567202	34.394	52.7645	24.9004	51.7254	23.6413	45.8515
PI408200A	30.2151	69.7553	27.1229	68.811	30.2875	63.9782
PI398181	40.2685	40.1546	25.911	49.0285	25.7222	51.8798
PI424489B	16.6099	73.5824	34.5155	52.4494	30.2656	52.897
PI561303	19.6606	36.7007	21.1852	31.9751	16.5975	39.8524
PI592947	17.9629	26.5744	19.2391	22.8355	15.5635	29.0055
PI398334	24.5722	69.3586	27.3249	52.5574	25.4335	56.0498
PI398830	31.8276	65.5252	28.846	51.3091	28.9012	58.0427
PI417232	28.8311	47.0364	28.4251	56.0505	27.323	59.4169
PI458098	32.0318	58.3671	34.129	71.7807	30.9288	56.2044
PI567603B	28.644	63.5225	30.2134	48.8316	26.8765	50.8786
PI398318	30.6417	44.8596	29.4573	54.5841	25.1083	55.5884
PI398754	39.0513	59.2198	34.9373	64.0761	35.5966	57.9865
PI408302	20.4295	61.0126	25.9007	65.5118	21.6325	51.9205
PI423797	19.8926	70.7682	30.0675	65.0082	20.6335	61.5655
PI424419	34.2793	46.1872	24.9499	38.9818	24.0639	48.8374
PI424462A	33.6673	56.9429	24.2741	46.6338	27.2643	51.1995
PI567631	24.4394	53.8895	18.5262	43.1052	20.3472	41.2284
PI398243	42.8272	51.3517	30.4439	53.6376	29.6716	46.7922
PI458082	20.2086	71.1992	26.221	50.7206	27.7521	54.2331
PI603911C	13.1077	63.2319	16.407	49.9617	21.0027	44.8758
PI398188	17.6605	20.5398	34.9811	49.7528	29.5082	53.018
PI567496	17.235	32.3439	19.0318	40.7846	24.1536	49.7425
PI408306	11.8659	72.8473	23.7767	45.7356	19.0448	46.4101
PI398741	18.8411	38.5162	21.7708	52.3764	27.258	53.542
PI417278	30.3911	58.0272	32.4938	50.1081	29.3529	49.2141
PI424500	13.0343	70.7738	25.4955	65.7521	27.6424	61.5899
PI567174C	22.0341	46.8449	13.8841	43.0064	18.5645	50.5915
PI398940	38.0087	38.8855	18.9412	55.3454	28.0712	51.846
PI398823	17.6501	42.8014	15.1646	47.6127	18.4457	45.1158
PI408175	56.5882	47.3499	30.4072	53.3061	32.4788	60.8231
PI273483C	31.3895	58.7844	28.678	52.4152	29.3309	58.6478
PI398774	28.977	38.7686	23.4912	53.2292	22.0389	52.3249
PI424597	22.0546	48.4694	26.2973	49.8256	21.8227	48.4885
PI603457A	13.9335	37.2282	18.3346	42.7111	17.1717	48.0812
PI398258	29.3229	54.5482	26.742	58.0447	24.8349	51.2616
PI567500	33.3078	39.6009	31.5667	42.5315	30.4922	47.7746
PI404161	38.0759	41.4855	10.4547	24.4302	20.6148	22.9984
PI398322	12.0255	44.4259	21.1736	58.3409	24.1368	59.2948
PI398396	35.4194	56.5207	31.8171	60.2922	27.3883	59.1153
PI408224A	18.6913	49.3366	19.3347	49.9449	22.1191	50.631
PI424381	15.5481	45.9219	23.4998	40.0731	21.5132	43.3827
PI597480B	21.0424	40.4514	18.1551	35.9438	21.0224	37.7869
PI594160	14.1994	41.8428	24.368	58.4637	29.844	55.0519
PI408212A	14.9609	48.6166	26.5652	47.7894	28.2179	56.8196
PI398321	21.2124	35.517	23.1626	53.5161	25.6419	56.0578
PI408111	31.2572	39.4388	25.3876	56.7788	24.7336	54.6509
PI408136	32.3163	47.6903	23.0258	59.5883	32.6988	55.3779
PI408226A	22.1521	43.1729	24.1985	52.9776	26.5374	49.3176
PI407898A	25.7695	44.2903	28.1082	64.318	24.948	59.8955
PI424505	21.0665	79.1709	25.6528	53.8893	24.0087	53.1924
PI424511	21.7929	61.4647	15.8931	56.7808	20.8717	54.4673
PI424520	43.7195	52.8047	24.9897	66.4323	28.3417	57.3489
PI567201C	22.8233	49.1798	14.0227	37.6284	15.4534	42.6058
PI404176	15.5805	16.1426	20.5539	48.5479	20.974	47.6679
PI424402A	31.89	51.4314	28.7691	58.8592	29.139	52.8844
PI398201	24.2933	55.7792	24.2902	57.0195	22.7705	52.7242
PI424424	29.3611	48.4689	28.0877	50.0979	25.466	58.4271
PI423748B	28.13	61.0093	22.6242	58.9129	23.6198	53.8118
PI398757	27.1315	60.4305	25.0081	43.9909	27.0864	53.5731
PI408131A	24.9252	36.5962	25.5315	42.861	26.1873	54.4867
PI424225	26.2238	75.6512	20.8024	65.7953	25.6071	58.6831
PI597485	15.3562	20.6474	23.0431	43.8869	23.6506	53.8908
PI398385	24.4697	53.4165	25.5002	68.5784	26.803	60.4985
PI398995	19.0949	69.2717	30.444	64.0928	25.5646	57.3087
PI424347A	21.6435	75.2544	30.1739	54.7453	32.1272	53.3809
PI603171	40.427	60.6948	31.2911	59.8613	29.0403	62.2137
PI360836	21.9331	41.17	23.8394	60.629	24.0904	64.3072
PI408318A	27.5245	58.5379	31.2816	53.3762	24.0974	50.4365
PI417171	19.3125	61.7983	24.3286	47.3618	21.4913	55.2401
PI603909B	11.3176	45.5891	23.225	51.3677	23.1625	51.3367
PI398905	16.5859	74.8703	29.2848	49.6821	26.6752	47.0245
PI398790	35.165	61.3833	28.2105	44.8644	20.4879	54.7188
PI408269A	37.3663	60.1644	26.1933	58.993	23.3953	49.1122
PI567532	15.0204	33.5356	23.0555	41.4474	19.4298	45.5858
PI408032A	22.8592	69.559	20.8577	42.7633	18.2666	41.272
PI603915E	21.782	58.18	27.0762	48.206	22.775	48.0322
PI398914	23.697	59.3253	30.6356	41.8868	26.4485	53.048
PI407932A	29.0779	60.7945	21.4808	54.5423	28.1642	56.9226
PI408169D	18.744	64.7317	25.7674	69.447	25.6833	58.453
PI408255B	28.2457	34.4616	21.5198	61.0413	24.4714	55.0788
PI424535A	7.83133	56.9315	31.9591	41.336	28.0855	53.5499
PI398325	7.04318	37.4946	19.8626	65.3385	25.9767	58.1908
PI423778	8.26087	57.8826	19.351	52.0996	24.9183	55.2676
PI424355	19.8517	43.8337	20.2806	55.2574	16.6105	47.1876
PI398398	19.2772	60.0765	29.4037	49.4163	28.572	51.188
PI398920	24.2968	58.9599	26.9106	66.3092	30.0828	67.008
PI417245	37.788	61.0177	38.0332	59.3497	35.7783	59.4058
PI424397	13.6759	34.8485	25.7452	47.8395	30.363	55.1368
PI567498	23.4316	37.776	27.7648	40.1515	26.3192	50.7165
PI398931	31.2563	55.5262	26.365	52.0971	25.5595	54.6848
PI408269B	36.7793	67.7924	18.2842	57.2069	26.6708	56.1813
PI423721	20.1335	41.4475	25.8179	58.6616	27.9785	57.5735
PI424342A	33.0874	34.2667	22.2498	46.7147	23.5937	55.086
PI424513	30.0367	35.3624	28.4266	56.0807	30.2799	52.0618
PI438300	22.4342	53.6114	25.3444	46.443	27.4816	53.6836
PI398298	18.7868	73.8156	20.2079	41.7351	18.8475	46.3844
PI424149	20.1085	45.7867	26.6808	56.2449	26.5951	56.5249
PI458114	28.2884	65.4523	25.5619	62.9067	29.2452	60.1698
PI398773	12.741	94.2825	29.671	45.0269	22.643	50.3442
PI399094	38.5175	45.2515	36.5568	62.3332	27.0235	58.9051
PI408194	37.2162	79.738	29.4915	66.9609	33.851	65.1227
PI361103	26.606	63.9131	28.956	60.43	28.299	55.2824
PI398730	32.4871	43.2395	28.559	40.7175	26.7953	60.5902
PI398791	22.8442	59.9251	20.8626	52.0496	20.3147	55.4418
PI398960	29.5799	84.642	26.8806	55.6593	24.2481	58.3404
PI399091	31.6656	48.9888	26.8462	65.047	27.2244	53.6644
PI424219A	14.5535	51.2507	31.3198	58.7047	23.9274	49.8016
PI438424	19.514	59.3772	25.255	47.3327	26.5475	54.7398
PI398394	24.9586	77.87	30.477	50.023	31.0911	53.8166
PI399010	30.8216	43.4838	27.7887	52.8535	24.5181	53.8794
PI408016B	30.7749	72.7775	28.7374	62.6456	34.7923	61.4676
PI567608	12.7549	47.67	16.0864	53.6983	17.551	39.4269
PI408248A	27.0281	56.2061	22.7494	55.605	27.1984	49.8265
PI423796B	19.4879	32.9781	16.7133	40.4294	20.277	37.6539
PI424234B	19.7843	41.0703	23.9901	50.1561	21.5562	48.8053
PI424605A	18.6452	74.15	24.9053	53.5472	25.5059	55.3152
PI424614	24.9484	48.4356	19.3898	47.0964	23.5129	54.3632
PI458203A	25.558	38.397	23.3827	46.9857	24.2293	49.571
PI424546A	15.6402	81.814	25.9584	64.1159	25.6881	57.245
PI603160	13.5256	36.3416	23.1369	51.2382	21.4503	44.9497
PI603166	15.9472	52.2288	16.7036	49.647	21.7845	47.3954
PI442006	5.94332	22.4734	19.9881	47.0492	19.9409	52.7875
PI398405	35.1716	57.976	24.358	45.7887	27.24	48.4852
PI424296A	18.1103	52.8924	22.9531	55.7522	28.5327	62.7042
PI424231	27.6332	79.2176	23.6393	54.8977	27.2691	55.2325
PI274423	10.895	57.075	17.3159	47.8953	20.9203	46.4845
PI424476	10.738	51.5758	17.1511	53.5662	18.0649	51.0019
PI424549A	18.566	56.5046	18.6203	54.3696	20.8628	47.554
PI398237	15.7915	17.2806	22.4562	58.9987	22.9734	47.8915
PI398915	29.6614	35.2939	22.0131	54.6373	26.6943	55.8688
PI398990	24.8028	51.6817	24.511	50.344	26.6722	52.7477
PI398386	22.8337	56.3266	22.5743	50.0872	25.6205	47.5507
PI398572	32.5819	45.6653	26.0857	52.4695	29.9358	53.3013
PI398746	18.1325	67.8479	23.7116	49.1161	25.7959	57.6395
PI399093	21.892	51.3719	27.1942	60.8219	26.1761	56.7913
PI398965	31.8902	24.5777	29.0928	49.1825	24.8955	49.4424
PI578494A	28.4197	24.0114	21.1416	44.3438	24.7309	49.0302
PI399016	16.2179	47.9662	25.2185	50.4386	25.9471	46.1308
PI408013	30.2353	49.4387	20.638	54.2912	23.6079	56.1401
PI424465	22.9509	60.4922	25.4674	56.8647	21.2724	57.0891
PI399005	8.98419	74.3802	27.3346	50.7512	26.4851	46.8134
PI417028	22.8841	60.7506	29.465	48.6547	26.2162	42.8511
PI398388	31.2709	51.7438	28.9119	62.289	30.4635	54.0371
PI507395	41.5834	39.8735	29.9393	70.1301	29.4022	66.0003
PI424479	31.0823	53.583	24.6503	55.5067	26.1576	54.711
PI408019B	20.6239	52.9833	22.8485	53.5996	18.8793	56.0211
PI424263	22.8818	28.6232	24.8726	39.6233	23.5335	44.6219
PI408108	29.0955	62.907	21.1138	62.8548	24.2209	53.4883
PI532462B	30.47	48.6304	28.2121	41.4717	25.0956	44.7745
PI398987	35.1448	70.7108	29.2249	65.2603	30.1852	66.3517
PI407960B	24.3603	55.3183	34.5507	52.4106	28.5439	52.092
PI603917	21.6505	57.2177	22.6041	45.1443	22.3138	42.8478
PI407821A	23.0925	65.6703	21.487	59.3287	26.3322	54.1578
PI408110A	22.0194	64.8553	31.6249	51.0865	26.1354	55.7364
PI408287	26.3246	33.5804	27.786	50.7968	29.015	52.2353
PI507025	28.5355	21.4208	23.4868	55.9255	21.5969	45.8425
PI398970	26.9559	56.5676	26.3809	52.6725	25.411	50.063
PI424411	34.1772	52.3919	36.0543	60.6078	36.356	68.7954
PI597477	16.3354	40.8573	23.4837	56.0772	28.2411	55.3097
PI398273	47.3844	75.1676	18.507	48.6611	26.8234	61.1226
PI398249	9.67033	48.0439	12.868	44.5561	15.8068	41.0755
PI398695	17.3815	55.2753	21.938	44.6342	22.0333	52.5276
PI404191	24.9159	60.3208	17.8532	41.3596	24.0609	46.4398
PI417200	20.643	68.7991	20.9651	59.3699	26.9622	55.4057
PI603156	38.3807	35.3941	27.6882	51.0938	23.1211	51.8402
PI398265	21.5862	22.4187	26.9724	52.6109	29.5931	50.6278
PI398704	31.0404	39.2246	28.6083	54.3051	30.5498	53.0381
PI398981	22.8357	35.5945	37.1797	55.2179	28.9781	48.3367
PI416942	33.1132	61.5203	26.8155	58.4894	28.3609	62.4808
PI398982	31.9808	50.3828	19.7742	48.4316	23.4547	55.078
PI424533	32.624	37.7881	26.1528	54.8395	22.8274	51.7514
PI574477	19.4995	52.979	19.2589	45.7927	20.8887	50.2857
PI398319	21.2518	60.2966	22.5642	55.9176	25.5178	59.3438
PI408140B	18.9367	85.6847	26.4145	56.3436	28.0975	60.458
PI424569B	20.8551	35.5984	18.944	43.4101	21.0938	42.6808
PI407845A	24.1755	45.6285	27.8103	62.3432	28.6992	58.5813
PI399036	13.2772	45.6147	22.6003	43.5476	22.9208	46.1376
PI407959A	35.4407	57.4815	34.7355	65.1099	32.9215	57.3867
PI424346	29.7074	44.004	17.7662	53.0082	19.1106	51.6885
PI398532	29.0097	60.7902	26.514	57.8038	28.8487	58.1424
PI423888	31.2718	56.7522	28.604	58.7627	27.137	50.1204
PI398317	23.8816	49.8815	23.218	47.032	25.5867	49.334
PI417417	38.9702	49.6149	30.9234	54.6577	30.1361	61.5457
PI438296	19.6556	50.3013	31.5026	59.4117	28.3144	49.6082
PI567593B	32.1967	49.6994	27.5805	41.0788	24.1848	42.6493
PI404199	13.4178	54.771	23.8995	50.9672	23.0055	39.4521
PI360846	17.874	44.7965	21.974	50.2008	24.7849	49.8894
PI417035	33.5637	68.3226	27.0635	53.6953	31.518	51.6689
PI603407	24.2125	35.2	16.2211	28.5397	18.6118	31.3603
PI442012A	28.2912	50.889	20.9566	48.9102	21.3002	54.0427
PI404159	16.6499	68.2013	24.3488	51.9924	24.2664	43.0029
PI407727	29.3398	23.6283	31.2512	43.1074	28.9518	46.0381
PI424535B	4.68868	33.7894	20.3964	47.6788	18.8349	47.0885
PI399092	22.3037	58.4668	27.2218	55.3512	30.6748	61.92
PI398314	35.4801	67.304	22.5494	51.0484	26.4924	51.4076
PI407892A	13.4722	52.9922	18.1667	39.9633	21.7952	50.6353
PI398492	17.4084	40.0302	26.8081	52.7612	26.4864	52.5435
PI592937	15.7793	41.7392	26.3628	47.1128	26.8834	44.3414
PI407848	25.215	54.9138	23.8742	52.949	29.7972	48.7931
PI408211B	21.4972	42.0427	21.9991	46.8721	23.5363	45.8298
PI603453	21.3172	53.1014	26.2464	48.1567	20.6571	54.0211
PI417107	31.1159	54.8459	25.0987	56.6216	26.6627	53.8759
PI404167	16.7256	31.6316	29.0183	36.154	24.1248	36.0362
PI603174A	19.4018	43.3337	35.3357	43.6347	32.2943	36.7517
PI424444B	12.4162	46.1853	22.6037	51.4037	27.6024	58.7144
PI407735	9.17096	31.6385	22.0438	44.4526	22.7391	36.2823
PI538378	15.4576	60.5076	23.9884	49.4383	26.9462	52.0039
PI597484	34.4708	63.4895	18.3589	32.8972	21.2229	43.3069
PI416997	35.0698	61.6697	32.7096	69.297	29.414	60.1477
PI424435	27.7547	29.9818	23.8513	44.6214	21.8216	47.2637
PI399027	33.075	66.4913	29.6935	60.9934	27.7632	67.1561
PI567273A	19.9928	37.1108	25.2476	51.0307	24.9314	50.91
PI567620B	8.73161	41.9402	14.7562	30.8062	20.691	41.5251
PI407832A	24.2182	61.4757	29.7326	52.9985	29.9248	58.4145
PI567762A	23.6608	55.9979	24.7026	47.4441	27.6823	43.0369
PI398706	12.9479	50.6058	20.4479	48.0721	21.0081	47.3693
PI407805A	32.0035	70.4898	33.2501	70.1415	27.9738	58.9688
PI567381A	10.4651	42.9635	20.7817	40.366	18.543	33.9724
PI408292	32.8065	45.8868	28.2142	52.3439	32.4854	48.0197
PI507265	25.6904	44.2198	22.9321	44.3709	21.3949	40.0575
PI430625	17.683	47.1786	29.127	41.173	23.2109	45.206
PI561289	18.7114	64.8719	29.1403	56.7586	25.7663	51.2471
PI567540A	18.1489	34.1515	16.9566	39.2616	20.5344	40.8916
PI424609	16.0243	45.9468	15.7317	30.378	18.3139	37.334
PI603543B	20.0477	57.4165	23.2076	33.8364	24.6736	37.483
PI603458B	31.2753	47.7272	16.9687	35.1917	19.9067	42.3692
PI424347B	27.8919	37.411	23.1312	45.1863	28.4415	52.6095
PI408173	33.3123	58.657	21.7233	39.5812	23.1684	55.113
PI423812	38.8158	67.5683	29.7921	49.9825	33.4954	60.5499
PI424292	26.82	52.0335	26.7483	58.0815	25.9687	53.6097
PI377574	25.8269	60.1766	28.1863	59.8562	25.0252	48.7912
PI399030	27.6446	60.4468	25.6571	60.2116	26.8342	52.6464
PI423890C	24.1757	14.4749	26.5562	52.4098	22.6334	48.8958
PI507382	24.5801	60.888	24.8558	49.1319	22.0626	44.3572
PI406707	26.9929	47.0063	20.7784	43.2869	24.3159	45.7585
PI567753C	27.464	37.167	26.8205	43.9592	22.8267	48.494
PI567493	8.95186	12.6543	21.4809	49.0974	23.921	38.1482
PI567606	26.1201	38.6787	28.7548	51.8017	21.3106	52.9938
PI427088J	22.1544	49.4686	14.5505	36.7665	13.8061	42.1819
PI398939	20.0147	31.0699	22.9268	42.7154	21.3225	48.2531
PI567272B	11.7795	60.5483	26.2681	51.2351	25.7969	55.0167
PI399001	22.3844	69.9232	23.3662	51.0848	27.7755	58.8229
PI407827	18.72	63.9602	24.4797	55.838	29.6729	49.6751
PI430598A	32.7032	72.1981	28.5499	41.2196	23.0349	49.2224
PI458084	39.1381	50.4878	34.2578	55.9442	31.8899	57.7033
PI417345A	6.13199	29.8161	26.6534	51.5597	26.3479	45.2191
PI398276	21.3287	68.9424	23.3021	59.7373	26.2025	56.8104
PI567523	20.8099	38.4362	26.2848	50.7164	25.4131	47.7051
PI398231	33.4154	77.695	23.8313	54.4622	28.3289	54.9626
PI438307	27.687	52.4172	25.8018	56.4481	26.583	53.3059
PI507441A	31.8211	55.3624	23.5725	55.9734	23.1893	50.6198
PI507434	34.2759	30.068	22.9526	49.9883	24.064	45.2274
PI424159B	12.0009	58.2261	12.4456	56.1242	20.5534	45.5739
PI507424	28.6384	32.3371	25.2369	61.8314	30.128	60.6421
PI603458A	27.7223	46.178	22.9278	45.263	24.3635	44.2894
PI407832B	29.3696	46.8629	28.0485	68.2907	29.2297	62.3874
PI360848	22.9974	48.3537	30.3994	47.6792	27.6577	58.7968
PI407805D	31.0887	53.8944	27.3052	52.3861	31.2938	55.5734
PI398728	28.6748	42.0858	30.3454	50.5439	22.3574	50.4973
PI567273B	25.3006	41.2885	28.4299	51.3088	25.1115	55.83
PI567201A	19.7165	48.951	16.7538	43.2927	21.0522	43.5715
PI603777	23.187	42.542	21.8482	34.1101	15.3506	43.1292
PI597481	45.7424	58.2832	32.7978	52.4605	25.9032	48.0751
PI398426	25.069	30.5547	18.5159	57.3071	25.5479	49.7534
PI594289	29.14	53.7389	29.7906	54.6546	28.2611	56.9553
PI408124A	18.9185	38.714	22.7437	61.5811	29.0749	60.6044
PI423741	15.8352	71.549	20.5343	56.7512	24.8852	60.7113
PI398198	47.7679	58.5224	28.7203	64.8736	36.1245	63.9675
PI398872	9.66404	79.2478	26.2872	55.373	26.6224	57.0092
PI594409A	15.8992	72.4202	22.9517	49.9469	24.6801	47.4082
PI532466A	30.8114	66.3356	25.325	43.358	25.6215	49.8773
PI567531	7.3795	39.2394	17.8873	46.512	17.1813	34.2872
PI507407	39.3492	57.2052	26.9106	52.1981	23.3206	50.2321
PI424305	2.3183	41.9053	15.2794	38.2467	14.9945	38.4884
PI442012B	8.5372	86.1076	15.7206	45.9016	17.6325	46.4673
PI424308	7.48586	64.8989	25.8367	59.3137	26.8725	55.7282
PI398640	30.9156	54.7229	24.0899	54.6821	20.6863	53.4207
PI594410	34.2789	74.2847	25.316	43.9637	23.9449	46.515
PI507311	28.0538	41.7876	32.4278	51.054	30.5744	50.1034
PI408280	30.3921	38.4675	30.3314	56.6397	28.547	58.3637
PI567572B	25.5671	28.4634	26.1621	45.1148	30.2918	44.9539
PI398242	31.7806	74.9637	27.7452	52.857	26.2797	57.0943
PI567527	6.3612	54.8698	16.116	57.3433	19.3357	50.8855
PI567758	17.485	47.6364	15.571	42.07	19.2345	42.4426
PI532437	27.42	22.2771	14.4803	41.2948	12.7588	23.5638
PI538376	27.3513	65.8036	30.0061	55.647	26.2833	48.2413
PI398283	17.7895	57.9656	24.9274	50.2652	26.616	56.6689
PI507163	15.3946	46.1891	22.5975	60.2976	26.1738	41.0174
PI424329	32.8832	34.5051	23.124	47.0471	18.4546	53.0738
PI508293	17.4458	67.4978	29.6502	54.8317	27.6512	52.7948
PI424285A	18.3725	64.5128	24.0547	60.6749	21.4218	51.5427
PI398890	3.81136	36.5789	24.2662	50.2801	23.5946	53.1867
PI424279	26.7865	80.7479	29.3303	56.1308	29.4885	57.9671
PI398750	24.6835	19.5939	22.1915	61.9986	23.2267	52.4905
PI506867	34.1514	60.335	31.3142	60.6453	32.733	59.4331
PI538380	25.2473	16.1476	24.4455	22.3335	25.2709	33.3452
PI597486	23.9341	29.3892	13.9645	36.1425	17.2365	30.4042
PI423914A	42.1935	54.1151	33.6903	48.8743	36.0471	53.3391
PI442010	29.5025	29.722	23.7047	53.6771	29.4827	53.8421
PI438299	22.777	56.4414	29.0126	55.6972	27.7168	55.2827
PI423927	8.77317	46.1268	24.0021	40.8562	20.0593	39.0718
PI567291	16.2055	42.5968	19.9024	34.368	22.936	38.2608
PI612612A	20.464	27.484	28.5155	36.348	23.7791	43.1767
