# Supplementary material for: Comparing Different Statistical Models and Multiple Testing Corrections for Association Mapping in Soybean and Maize
Source: Front Plant Sci. 2020 Feb 25;10:1794. doi: 10.3389/fpls.2019.01794 (PMC7052329; doi:10.3389/fpls.2019.01794)
Supplement: Supplementary file 2 [file DataSheet_2.xlsx]

## Sheet: Supplementary data file 2
Supplementary data file 2. Simulated traits for maize were varied in different combinations of heritability (H)
and the number of QTLs (Q) using the real genotypic markers and included H=20% and Q=20 (H20_Q20),
H=60% and Q=20 (H60_Q20), H=80% and Q=20 (H80_Q20), H=20% and Q=40 (H20_Q40), H=60% and Q=40 (H60_Q40), and H=80% and Q=40 (H80_Q40).
Acessions	H20Q20	H20Q40	H60Q20	H60Q40	H80Q20	H80Q40
33-16	12.4765	44.5626	20.9428	39.091	22.9478	43.1558
38-11	9.75139	35.9604	15.6481	41.8371	20.8709	41.3786
4226	17.0862	40.4904	11.1999	33.8081	15.9811	34.5628
4722	17.284	45.0186	19.3003	37.22	20.0041	45.0931
A188	8.6919	11.9275	6.97156	33.1197	10.5294	36.7101
A214N	10.2626	41.9533	7.78069	37.2168	16.2711	41.3383
A239	35.7626	30.615	19.2798	47.539	19.5376	47.8586
A272	26.4121	46.744	21.5279	40.6931	18.3982	37.5852
A441-5	17.0619	37.508	22.6423	42.6345	20.2803	43.5091
A554	9.57405	42.5463	15.7253	45.575	15.6824	38.8083
A556	34.2352	34.4407	16.0455	34.9377	19.1189	37.1475
A6	10.7907	32.4218	22.907	36.6636	18.8978	37.8488
A619	13.8058	57.2436	33.9128	46.8439	26.0511	45.9615
A632	36.0635	58.9058	14.1246	43.4276	22.3642	47.5985
A634	15.1492	63.4707	16.1954	45.7685	16.6858	42.6811
A635	19.029	41.1618	17.941	48.4006	18.6492	46.3233
A641	-2.02759	41.2145	21.5081	47.4005	14.9388	46.4959
A654	27.6251	62.1516	20.187	50.1911	21.2764	51.6986
A659	7.42002	25.7968	16.5292	38.7671	10.8169	42.8686
A661	2.96369	65.6643	16.4466	31.4459	18.2035	41.7265
A679	17.6295	46.5706	17.5255	41.5043	20.2067	46.3692
A680	19.8946	58.7771	19.3375	52.1855	22.3166	48.3946
A682	30.8746	28.9369	29.1589	46.8709	19.5178	41.1149
AB28A	38.5018	63.228	25.483	44.4034	21.6343	41.4928
B10	23.9447	63.8542	17.96	41.0985	16.1113	43.0511
B103	9.97224	40.439	18.7992	43.3299	16.6675	45.0562
B104	6.78675	30.1722	12.981	37.6154	16.1472	39.8104
B105	36.1867	43.34	29.6476	43.601	26.9971	49.3952
B109	34.8725	45.9115	21.801	45.9304	23.2539	47.7005
B115	29.9552	42.791	25.9316	45.7952	26.0713	45.2703
B14A	31.5455	50.119	20.9193	42.2475	20.9444	47.1301
B164	4.47182	45.9062	23.3781	51.2955	23.7035	49.4913
B2	4.42919	32.0856	10.5052	36.2914	9.49299	35.0994
B37	22.4221	33.5042	15.7429	38.0649	12.7954	41.973
B46	21.436	40.1962	23.108	56.6453	25.4671	50.3073
B52	4.96488	50.1132	20.897	52.452	17.143	47.8545
B57	25.6343	44.2049	27.8721	41.0488	28.6064	44.5684
B64	19.969	39.2793	18.5251	44.3619	15.1642	36.4976
B68	29.9739	59.2158	18.3626	53.3049	17.8221	44.6537
B73	23.8955	37.5085	23.9449	46.2374	16.3467	47.1364
B73HTRHM	22.0499	41.5976	20.2222	43.6968	24.2729	46.4837
B75	23.7462	37.7371	19.1852	47.0508	20.5652	50.1962
B76	17.0763	40.8173	12.6823	42.0024	12.9164	39.9442
B77	7.98466	29.9093	19.6334	41.3028	18.0474	35.9106
B79	23.9754	37.556	18.5972	45.5634	25.2629	42.5427
B84	14.7767	41.9449	23.4843	40.8746	15.064	40.8141
B97	20.377	20.4177	22.0037	41.2967	23.1557	44.0411
C103	23.5542	52.7214	18.6104	44.3044	19.1926	40.0436
C123	12.3183	32.6406	17.8573	40.164	15.8483	37.8231
C49A	19.6733	60.7596	23.9655	51.0519	19.6703	51.6201
CH701-30	16.2494	17.8021	13.171	35.4149	22.359	40.7457
CH9	29.2594	41.9146	28.0279	60.0907	26.2105	54.3203
CI7	23.8663	45.7968	19.8763	44.7104	17.278	41.2277
CI187-2	32.7902	48.3283	21.9292	36.9767	18.8254	43.9713
CI21E	26.271	63.7753	19.8168	39.2296	20.4053	44.6421
CI28A	13.8682	32.4143	19.0269	41.26	13.0295	39.8102
CI31A	22.189	61.0579	19.1232	42.6586	22.4572	38.7707
CI3A	29.1206	55.3564	26.1384	41.9714	23.6861	36.9063
CI64	17.8213	61.75	23.9211	47.4927	21.2157	47.2231
CI66	29.9593	46.49	21.1439	45.0169	22.9165	39.3788
CI90C	17.0252	32.5591	19.1634	38.2555	17.306	43.7849
CI91B	20.8479	38.0557	20.7156	42.5308	13.2856	41.5874
CM105	26.5703	38.5709	27.7348	47.865	26.2108	52.0835
CM174	28.3831	44.2238	24.7275	47.6898	20.9239	49.08
CM37	13.5573	37.9771	20.8982	51.0821	21.0193	45.4311
CM7	33.0914	57.0894	24.5433	54.9507	25.7661	50.1436
CML10	23.2264	57.9863	16.0725	45.1552	25.7512	46.858
CML103	12.6274	52.8241	12.8794	36.2017	19.9336	33.7791
CML108	26.4579	63.7363	30.5215	51.0337	25.6834	51.3724
CML11	14.1272	51.4514	15.5373	49.7477	20.0489	43.3851
CML14	25.5424	42.2385	22.9385	48.5696	22.8175	45.8107
CML154Q	12.2327	41.4222	20.249	38.6995	16.5322	38.8577
CML157Q	19.4749	53.1231	24.306	52.83	20.8482	42.2533
CML158Q	20.9624	39.1382	27.923	43.8625	20.6536	34.6652
CML218	20.3052	46.7957	17.889	38.6478	16.0332	37.3049
CML220	30.8453	44.3088	28.0069	53.9468	22.9673	46.7657
CML228	38.4467	67.7992	28.8573	49.5872	26.639	49.5684
CML238	28.4124	40.8491	21.9557	51.6975	23.1602	44.2771
CML247	15.2314	32.1493	9.72064	38.4139	15.2839	34.0973
CML254	23.1891	58.2922	26.1029	35.4925	20.0327	34.121
CML258	33.3476	35.6682	18.49	40.7513	19.6201	44.8472
CML261	33.2027	58.7354	26.9116	62.9757	24.492	53.2333
CML264	24.4157	58.4022	16.2397	44.9246	22.2893	41.5087
CML277	8.90084	26.5402	18.1664	48.6425	21.6636	48.7995
CML281	19.8562	42.6823	24.7685	45.8	25.4716	47.352
CML287	8.94236	50.3885	19.533	40.8952	20.9839	43.1061
CML311	24.5188	40.3015	23.9473	51.4402	27.3546	43.5474
CML314	27.3126	36.0814	19.5872	39.8222	18.455	36.0393
CML321	24.0107	50.9758	15.2462	46.8871	21.7117	50.2104
CML322	24.3306	45.4409	21.7117	45.5661	23.6381	41.2922
CML323	18.9663	32.1852	24.4748	45.2271	20.7156	44.4488
CML328	24.8392	36.8955	22.4576	46.9105	23.6924	44.7863
CML331	6.64246	51.4802	18.5726	38.2793	16.9673	35.5693
CML332	19.2946	41.6383	18.3331	38.5732	16.251	37.0172
CML333	32.5843	45.1567	21.0716	40.7742	22.5113	42.0434
CML341	22.251	50.1154	20.5353	35.0577	18.3276	35.6298
CML38	28.3827	35.9909	23.4008	33.3075	21.7226	37.8676
CML45	25.4352	19.7672	23.0639	40.1305	19.4995	33.9217
CML5	3.00231	54.2198	18.7455	34.2856	13.5351	40.5411
CML52	12.2848	49.8684	25.7848	43.9145	23.7497	38.9952
CML61	18.0089	34.8857	14.8922	42.6735	18.5442	39.3217
CML69	11.7203	12.5509	10.4011	28.7096	11.6782	33.5772
CML77	30.6353	22.7616	17.1501	38.0013	19.0525	41.9159
CML91	17.3846	51.1451	21.3577	49.8266	25.1644	56.9851
CML92	20.4558	49.3099	20.9555	51.0136	20.6749	50.607
CMV3	7.17734	32.1883	13.8252	47.991	16.8636	47.6725
CO106	25.3547	41.2961	20.3401	54.7475	22.4394	52.2717
CO125	33.0899	43.1499	16.2359	49.7086	18.9679	49.1203
CO255	11.4537	61.018	24.6203	43.4668	21.2762	49.1561
D940Y	34.4127	55.0618	20.8279	41.5578	26.3851	48.6737
DE2	29.3066	46.3116	21.5843	43.5142	21.4693	45.8249
DE3	26.2026	28.7965	16.542	44.991	16.8627	43.0693
DE1	17.7163	51.9732	21.7153	57.8427	19.9179	50.236
DE811	14.0211	41.1391	16.4241	40.6833	14.499	40.7151
E2558W	30.959	38.0806	24.8908	49.4892	24.8627	50.0501
EP1	33.8234	46.4691	26.0007	57.8765	25.7052	52.4911
F2834T	23.7534	48.2178	18.9915	45.8931	15.655	51.6838
F44	13.9073	40.0697	24.9202	52.2553	18.6296	48.2777
F6	21.9409	51.7306	17.7187	47.9836	20.7479	46.6477
F7	20.5084	27.1256	18.187	43.0687	19.7917	43.6947
GA209	20.6001	34.5981	21.8402	41.2503	18.916	44.999
GT112	17.8911	42.947	14.1839	30.1874	11.0457	30.7628
H105W	33.2833	49.899	22.3734	49.7713	25.2473	48.3023
H49	38.7313	50.4866	25.71	53.6477	30.6971	52.0453
H84	30.0914	43.6158	16.9452	47.3184	15.481	45.1527
H91	11.0067	48.5511	17.6778	50.2138	17.3047	43.6478
H95	26.374	34.7261	17.1266	39.7296	20.7977	42.6375
H99	19.7141	50.4212	26.7048	39.262	25.7036	42.7861
HI27	13.0953	42.1823	17.5335	45.5254	14.4258	43.7639
HP301	30.7734	37.1229	30.1103	47.6404	28.7783	45.7211
HY	6.98489	31.6134	18.8888	31.1879	13.7078	29.0856
I137TN	15.9642	30.1612	20.2572	41.9392	26.2845	46.4241
I205	6.70116	67.1313	22.1012	49.9219	17.1819	47.943
I29	26.7664	28.4633	17.4466	44.8977	19.887	52.2543
IA2132	38.0097	49.887	32.1019	48.3767	28.8563	47.9844
IA5125	30.0622	52.4634	25.0534	54.4588	21.7255	48.5682
IDS28	8.52875	44.2479	17.9189	38.4526	20.1101	42.1352
IDS69	25.7594	62.9387	24.2298	43.2375	29.1886	47.9371
IDS91	27.0229	33.9555	28.815	44.2299	27.7574	48.9226
IL101	14.401	31.2315	20.0942	37.3425	17.0718	37.5477
IL14H	23.0066	49.1301	22.3126	48.0386	21.9974	48.2672
IL677A	27.6339	55.1895	20.3885	50.0446	24.2017	46.5874
K148	12.6267	44.0581	19.1217	46.3906	22.1359	46.2012
K4	8.43438	41.1594	20.6523	36.6046	20.5398	41.1112
K55	23.6507	16.7031	20.5699	43.8541	19.4954	46.14
K64	19.0951	44.3094	31.4792	53.9666	30.5975	51.447
KI11	30.6477	55.6414	22.8794	40.2568	20.2958	41.867
KI14	17.9859	43.3843	26.1016	46.6107	19.547	44.7008
KI2021	10.7206	28.464	7.17387	31.2835	12.6069	35.3641
KI21	17.812	40.9549	27.6427	49.0342	25.5132	55.173
KI3	22.8027	30.13	22.5553	48.5518	20.7829	45.0326
KI43	22.6517	45.319	17.3333	45.3221	19.7442	45.068
KI44	8.27266	24.326	14.2894	35.7587	19.445	37.6152
KY21	1.87522	41.0404	15.0925	36.3268	17.0901	37.0572
KY226	26.3821	40.3392	15.6279	42.0933	17.9705	41.3412
KY228	10.5698	40.9125	21.7657	46.7458	18.6339	38.6214
L317	13.6413	36.3936	20.7866	46.2313	20.9744	47.8824
L578	15.2355	51.1132	16.3814	48.5523	18.3923	45.7152
M14	31.005	42.0908	19.8898	49.0395	18.6152	44.4881
M162W	11.9592	25.297	24.4723	35.9599	19.3201	34.4192
M37W	23.5139	43.6024	26.5303	44.5981	24.2266	50.3013
MEF156-55-2	32.1129	44.1253	20.3054	39.1938	16.804	38.5168
MO17	34.1003	41.3085	21.1067	39.667	19.8547	41.2033
MO18W	13.5513	43.0825	23.5841	49.7158	20.2632	52.2216
MO1W	33.0895	65.7676	26.648	51.5801	24.4744	48.7743
MO24W	18.5072	32.2325	14.1785	41.273	17.6025	45.6678
MO44	24.48	58.8462	18.4484	40.3653	22.3739	47.7439
MO45	22.4042	39.6191	23.1401	37.1247	19.5531	36.9447
MO46	31.3382	36.6116	22.7911	48.3538	22.0906	47.2074
MO47	24.111	45.5861	20.1816	45.0463	19.4895	41.1392
MOG	16.9147	46.8003	27.4754	40.2118	22.7562	44.4129
MP339	19.4132	19.4845	27.5043	38.448	21.2692	38.1098
MS1334	3.14405	23.9282	23.3625	38.6257	16.7738	45.0648
MS153	27.6148	44.6151	20.8331	43.4089	19.5282	43.8954
MS71	16.3156	49.5272	14.511	35.2446	17.4459	32.0243
MT42	5.74702	41.7959	11.8211	35.7674	12.5708	36.5276
N192	14.024	41.364	21.8365	52.5955	20.9301	49.252
N28HT	23.5804	56.6628	20.6297	56.0558	19.287	46.4508
N6	11.3347	23.8985	13.686	37.5499	13.5926	39.4924
N7A	3.94088	46.1631	18.542	50.5097	18.0471	45.1399
NC222	21.346	25.7806	18.7096	38.1	17.4112	42.6891
NC230	20.6331	46.3807	19.7269	48.9763	25.2637	41.3182
NC232	35.7614	42.4219	22.2475	49.9384	32.0894	53.3527
NC236	11.8631	42.4318	18.5108	48.6242	16.3982	41.5052
NC238	16.7895	29.7482	11.5689	31.0279	13.9519	36.3507
NC250	40.2258	45.3407	7.39223	40.1318	16.8362	39.5751
NC258	25.1364	56.1239	18.3148	41.5195	18.8814	42.8862
NC260	43.8744	45.8059	18.8855	34.9859	24.766	40.255
NC262	29.1029	49.6551	27.5571	52.4106	24.5425	52.9924
NC264	29.5476	55.5916	21.4767	52.9612	23.9847	51.5773
NC290A	15.3248	39.2913	27.8794	47.9982	25.1381	49.2067
NC294	19.8102	32.388	17.7431	42.3249	16.2013	40.6232
NC296	15.0459	36.0616	22.9974	31.8816	17.0523	37.7414
NC296A	22.9789	48.1337	14.5122	40.4202	20.5953	39.5144
NC298	13.8241	57.5643	16.0988	38.0455	20.3336	44.2272
NC300	20.1963	22.7785	20.016	40.6777	20.0015	36.1348
NC302	19.255	28.4635	20.1762	39.9392	20.2612	43.7101
NC304	12.4402	43.7259	20.9746	40.2999	21.6769	35.9136
NC306	20.7859	55.0595	22.9312	49.0844	20.7125	50.8632
NC310	24.9052	31.8939	21.8138	52.8871	20.8892	45.0318
NC314	2.24658	53.8606	13.967	30.491	12.6862	38.0741
NC318	21.0987	62.5207	18.5405	37.1185	15.1838	40.9173
NC320	21.9939	21.963	21.8656	49.4467	20.5467	44.2841
NC324	10.9503	39.6076	11.0292	33.6776	13.0772	34.6886
NC326	16.26	48.3288	19.0744	47.3642	17.5249	49.7368
NC328	14.7468	29.1476	20.3928	45.2267	20.9928	49.7738
NC33	10.1505	1.80664	8.42294	36.6067	17.88	37.6359
NC336	25.9053	50.1281	18.6651	40.1101	19.9688	42.9967
NC338	31.0329	32.3137	23.6493	39.1463	19.2066	37.7262
NC340	26.9825	39.6584	18.9198	37.3229	18.563	36.1261
NC342	25.928	35.5676	25.6365	43.9167	19.7726	42.447
NC344	20.4958	39.3818	17.0102	42.7738	21.2054	38.501
NC346	14.6907	38.6775	16.9658	40.2979	16.134	31.0278
NC348	18.5345	52.9011	13.6012	37.5592	17.0974	41.3504
NC350	20.8574	30.7144	17.5222	30.4017	17.8516	32.5889
NC352	20.158	40.5614	22.4455	41.8866	19.9491	43.1006
NC354	17.3535	33.434	15.2043	29.489	14.9701	29.4862
NC356	6.4351	10.9221	11.2024	29.2252	11.4035	30.6369
NC358	9.1204	42.9153	17.5419	26.8338	15.026	34.0338
NC360	34.088	22.0896	21.0799	45.113	20.8258	37.8811
NC362	18.6621	37.3364	19.4923	39.6244	20.1931	42.5916
NC364	28.4597	21.8082	22.0656	39.1612	23.4367	41.6307
NC366	22.5194	36.4635	18.5785	39.1202	21.9979	43.7062
NC368	11.0174	41.9233	17.8431	43.7409	20.4275	51.5299
ND246	13.8867	3.85496	15.2573	39.2718	17.0126	28.5164
OH40B	27.2119	68.4049	25.169	49.7557	28.8168	42.8255
OH43	31.8979	38.1532	31.023	45.0533	27.1521	44.429
OH43E	26.34	28.5316	22.7237	54.8536	23.7613	44.2989
OH603	28.8491	49.2072	19.6967	40.1298	18.517	42.929
OH7B	6.15364	25.5182	15.352	43.5767	17.4647	39.3456
OS420	34.3408	65.576	17.6829	49.0265	14.2924	41.4876
P39	18.9692	34.7369	29.649	45.5027	23.832	42.8473
PA762	32.4412	42.1619	20.2743	37.0614	22.7777	40.8923
PA875	22.2495	54.4838	23.5608	48.22	17.8436	42.9622
PA880	29.7312	54.9393	31.363	58.8402	32.4788	52.3091
PA91	32.0434	36.6526	22.1166	43.4251	26.1254	44.9017
R109B	20.731	41.5526	16.1209	52.8545	25.0627	44.6573
R168	14.5232	29.8718	23.747	43.0327	20.322	38.5625
R177	22.6548	54.7837	17.0418	40.2261	9.14238	38.808
R229	1.78853	48.841	9.62895	37.696	11.7468	39.8413
R4	17.7292	40.1579	18.4988	45.2604	15.6173	42.8311
SA24	34.8628	49.6416	30.5158	47.616	30.1359	44.8207
SC213R	2.57526	33.2514	15.6434	33.0536	14.349	32.0641
SC357	20.1914	22.6359	9.95471	30.6857	11.5058	32.0558
SC55	24.3259	47.7302	31.0873	55.2138	31.3838	55.7026
SD40	21.852	33.8981	11.222	48.1707	15.7031	43.7554
SD44	20.8671	53.3143	23.3469	44.8321	23.7692	50.1418
SG1533	16.3244	51.4314	22.2857	42.6687	20.505	49.6818
SG18	23.4204	51.0828	23.7095	47.4569	27.1763	42.1292
T232	11.0377	51.1693	20.9438	40.7967	20.6342	39.9225
T234	13.3788	36.1901	20.1673	39.7273	21.6848	41.1215
T8	8.91281	34.2869	11.8875	38.9711	20.9108	39.6708
TX303	19.1222	27.8987	20.8753	48.8893	24.9621	38.6744
TX601	12.0807	32.7192	21.727	46.3561	19.2844	42.5203
TZI10	-3.34985	53.894	15.8361	42.5682	20.7104	43.8127
TZI11	9.34086	19.0171	11.4092	37.7168	11.3385	31.0507
TZI16	27.0562	34.8789	23.4391	35.4198	20.7553	32.3478
TZI18	0.145361	39.597	19.6269	36.2429	17.2301	34.912
TZI25	24.1857	49.9753	15.0669	32.8755	15.8656	33.3519
TZI9	32.433	45.378	23.9999	44.7642	18.3682	51.4618
U267Y	34.7883	37.2158	25.6137	48.5846	22.0874	50.3103
VA102	19.1889	44.3173	8.41446	44.4308	15.6095	46.0821
VA14	14.6211	40.4105	20.0582	40.9637	20.4439	39.2166
VA17	9.91133	40.5144	19.7052	45.9171	17.4253	46.1286
VA22	27.1481	38.0184	20.2648	40.3429	16.5403	38.164
VA26	30.7985	50.5422	22.7866	38.4801	17.7669	44.0208
VA35	18.2358	32.3099	17.9431	37.2673	16.9955	40.7491
VA59	6.67018	53.8579	19.0553	36.7724	17.5951	36.1003
VA85	25.057	35.6481	28.1597	58.5337	30.9001	56.2004
VA99	30.64	46.1757	28.5067	41.1548	23.8255	44.9365
VAW6	7.88208	33.3368	21.9029	28.7964	20.7237	38.3616
W117HT	27.1023	35.4465	20.7472	34.8167	14.3943	37.041
W153R	25.1191	51.8555	16.6006	52.2844	23.6614	45.9345
W182B	22.4553	40.5134	22.625	43.2727	22.0579	43.9127
W22R-RSTD	31.7806	42.5416	25.6142	54.3463	24.5197	58.5443
W22	11.4036	65.6039	31.3477	61.3124	27.8217	52.004
WD	24.6357	39.5467	19.5597	43.49	18.8786	36.2865
WF9	31.0783	58.1668	30.2754	47.2169	28.9654	52.8759
YU796NS	19.7113	36.1296	22.4188	46.8001	21.6528	42.0187
